# Supplementary material for: Individual ball possession in soccer
Source: PLoS One. 2017 Jul 10;12(7):e0179953. doi: 10.1371/journal.pone.0179953 (PMC5503225; doi:10.1371/journal.pone.0179953)
Supplement: S1 File — (ZIP) [file pone.0179953.s001.zip]

Archive with 1 entries (1 files):
- IBA Sequences.csv
