# Supplementary material for: Individual ball possession in soccer
Source: PLoS One. 2017 Jul 10;12(7):e0179953. doi: 10.1371/journal.pone.0179953 (PMC5503225; doi:10.1371/journal.pone.0179953)
Supplement: S1 File — (ZIP) [file pone.0179953.s001.zip › IBA Sequences.csv]

Position	Startframe	Endframe	Control_Cat
TW	162548	162568	3
TW	65591	65612	3
TW	71009	71138	3
TW	162572	162582	2
TW	58592	58805	3
RV	52083	52098	3
TW	129955	129961	3
IVR	143927	143936	2
TW	72943	73075	3
LV	169496	169514	3
TW	106854	107005	3
TW	170241	170443	3
TW	38441	38572	3
TW	26738	27119	3
RV	65666	65707	3
IVL	70986	71008	3
TW	139073	139163	3
RM	66368	66448	3
TW	71499	71676	3
TW	134020	134102	3
TW	160643	160645	3
TW	154942	155128	3
LV	146760	146768	3
TW	169420	169424	3
TW	128806	128813	3
LV	118699	118712	2
RV	151636	151650	3
TW	145708	145716	3
IVR	136607	136612	3
TW	25937	25939	3
IVL	162512	162528	3
RV	18973	18996	3
LV	117585	117588	3
TW	25828	25832	3
TW	108597	108600	3
TW	114250	114256	3
TW	132345	132348	3
TW	135525	135528	3
TW	158572	158578	3
DMZ	41380	41413	3
IVL	121934	121936	2
TW	146740	146745	3
TW	64089	64091	3
LV	161283	161296	2
IVL	42564	42582	3
TW	152269	152276	3
IVR	52039	52067	3
LV	77597	77613	3
IVR	121939	121941	2
TW	160382	160419	3
DMR	124048	124053	2
TW	127542	127622	3
IVL	64595	64658	3
IVR	142028	142034	2
TW	149167	149171	3
IVR	14910	14912	1
LV	80370	80391	2
TW	144294	144302	3
TW	32226	32259	3
IVL	72076	72081	2
IVR	25303	25307	3
RV	129930	129949	3
TW	30474	30476	3
LV	144755	144758	2
RV	115720	115725	3
RV	142916	142981	3
TW	16978	16991	3
LV	125840	125849	2
IVR	29061	29074	3
IVL	41310	41314	2
TW	47153	47188	3
TW	48466	48540	3
IVL	112116	112118	2
TW	112240	112560	3
HL	168075	168109	3
TW	47611	47911	3
IVR	26443	26470	3
DMZ	51858	51863	3
ZO	38810	38843	3
IVR	51854	51857	3
TW	45257	45263	3
TW	44988	45025	3
LV	40858	40862	3
RM	142067	142078	3
DMZ	18899	18934	3
LV	52857	52906	3
TW	149510	149514	3
TW	107682	107723	3
TW	35808	35813	3
ORM	29028	29040	2
TW	102093	102143	3
IVL	18395	18397	3
DMR	112113	112115	2
DMR	44161	44222	3
STL	37994	37997	3
LV	73884	73886	2
RM	166797	166828	3
RV	38426	38429	3
IVL	138423	138434	2
LV	105572	105628	3
IVL	138184	138191	3
TW	106509	106545	3
IVL	128539	128542	3
DMR	73902	73909	3
TW	17038	17102	3
STL	103989	104020	3
DMR	117357	117361	2
TW	159292	159587	3
STL	78811	78818	3
DMZ	56296	56323	3
TW	165086	165372	3
LV	167935	167947	2
RV	38780	38809	3
TW	74192	74194	3
TW	76939	76995	3
IVR	40593	40600	2
TW	145237	145244	3
TW	33559	33561	3
TW	109870	109905	3
RV	25265	25268	2
IVR	150753	150842	3
RV	143012	143014	2
TW	42515	42529	3
LV	18846	18878	3
TW	30202	30232	3
TW	116921	116983	3
IVR	146006	146036	3
ORM	117611	117725	3
TW	104494	104627	3
RM	70568	70585	2
IVR	118839	118853	3
TW	50205	50215	3
LV	49988	50031	3
TW	50254	50263	3
IVL	164371	164383	3
DMZ	56254	56265	2
TW	101846	101991	3
RV	76670	76718	3
RV	118854	118870	3
RV	113430	113432	3
TW	160929	160931	3
LV	49885	49890	3
DML	118900	118944	3
IVR	41559	41564	3
RM	56275	56286	2
RV	58824	58865	3
TW	37047	37064	3
TW	165435	165437	3
IVL	73227	73349	3
IVR	118871	118899	3
IVR	109104	109107	3
IVL	34662	34737	3
IVR	72533	72721	3
RV	168818	168831	2
IVL	47572	47582	3
IVL	43733	43814	3
LV	167812	167817	3
IVR	25856	25891	3
TW	36793	36799	3
STL	136525	136535	2
LV	66839	66946	3
RV	33276	33307	3
IVL	137961	137963	2
IVR	66106	66116	3
IVR	117031	117055	3
IVL	153357	153361	3
IVL	166919	166933	3
IVR	48589	48646	3
LV	146060	146068	3
TW	39774	39816	3
TW	37102	37111	3
IVL	113407	113410	2
IVR	159852	159872	3
IVR	26144	26152	3
IVL	138479	138516	2
LV	132826	132829	3
IVR	156318	156388	3
TW	100610	100622	3
IVR	109427	109459	3
IVR	113326	113390	2
RM	151915	151922	3
ZO	132877	132959	3
DML	15064	15070	3
RV	32889	32892	2
TW	67867	67873	3
TW	30866	30894	3
RV	160601	160610	3
TW	100549	100569	3
IVR	127650	127676	3
TW	116680	116778	3
IVR	102169	102255	3
TW	45904	45944	3
TW	160108	160121	3
DMZ	128567	128580	3
TW	36855	36931	3
LV	139294	139302	3
OLM	15024	15053	3
TW	49611	49619	3
ORM	18448	18493	2
IVR	45293	45375	3
TW	105261	105294	3
IVR	39540	39597	3
LV	149551	149594	3
RM	168876	169018	3
RV	32883	32885	2
LM	129762	129811	2
LV	159838	159851	2
TW	13057	13062	3
IVR	29332	29381	3
RV	18769	18829	2
IVL	100307	100310	2
ORM	33254	33272	3
DMZ	25367	25370	3
TW	117890	117925	3
RV	137734	137771	3
LV	62814	62818	3
RM	128130	128138	3
HL	166887	166891	3
IVR	153320	153343	2
LV	146094	146104	3
DMR	156594	156607	2
RV	64125	64156	3
RM	128096	128102	2
DMR	15003	15014	3
LV	133017	133023	3
IVL	100300	100303	2
IVR	137435	137440	2
DML	73951	73957	3
DMZ	73106	73142	3
TW	49679	49687	3
TW	101626	101631	3
IVR	125611	125697	3
LV	50684	50732	3
LV	166991	167118	3
LV	146110	146118	2
TW	61765	61783	3
IVR	102021	102026	3
LV	38198	38204	3
IVR	156562	156574	2
ZO	51903	51921	3
IVL	54660	54685	3
IVR	67918	67954	3
LM	49947	49953	3
RM	70039	70096	3
LV	34869	34889	3
LM	54599	54631	3
IVL	51018	51031	3
ORM	112155	112168	3
IVR	153266	153268	2
ZO	50815	50833	3
IVL	33972	33977	3
LV	34822	34830	2
LV	71190	71248	3
IVL	25072	25078	3
RV	104196	104199	3
DMZ	19034	19053	3
IVR	35150	35256	3
LV	168415	168420	3
LV	34762	34814	3
IVL	107628	107642	2
IVR	35759	35770	3
RM	81840	81913	3
LV	150565	150567	2
DMR	104227	104327	3
IVR	19516	19539	3
IVL	16897	16937	3
LV	67444	67449	2
RV	112956	112958	3
DMR	15091	15159	3
RM	32190	32192	3
IVL	45177	45201	3
RV	145648	145679	3
IVL	30387	30426	3
RV	65521	65542	3
LV	150509	150526	2
IVL	158775	158815	3
ZO	51060	51103	3
TW	160182	160196	3
DML	42804	42810	3
TW	61837	61847	3
DMZ	54567	54575	3
LM	112883	112893	3
ZO	124381	124451	3
DMZ	140214	140297	3
DMZ	104644	104711	3
LV	44243	44289	3
IVR	117090	117165	3
IVR	59229	59259	3
DMZ	148316	148328	2
RV	11102	11108	3
RV	75985	76019	3
IVL	164830	164848	3
RV	10734	10755	2
LM	139190	139244	3
IVR	56629	56672	3
LM	54700	54727	3
LV	10140	10150	2
IVR	13190	13196	3
LV	155365	155367	2
IVL	55581	55600	3
IVL	79448	79458	3
IVR	109655	109722	3
IVR	71773	71778	3
DMR	47112	47115	3
IVR	144479	144489	3
RV	76758	76779	3
OLM	164422	164468	3
IVR	44852	44939	3
RV	41709	41729	2
RV	13376	13427	3
IVL	46104	46126	2
IVR	13903	13907	3
RV	16488	16491	3
RM	146435	146440	3
ZO	146458	146544	3
DMZ	150503	150506	3
RV	45995	46027	3
LV	116216	116295	3
LV	16765	16779	3
LV	164769	164793	3
DMZ	58894	58954	3
LV	132502	132506	3
DMR	109071	109073	3
LV	15182	15190	3
IVL	35402	35413	3
LM	106688	106711	3
LV	37192	37198	2
RV	109334	109412	3
RV	41741	41767	3
IVR	27817	27853	2
IVL	102738	102749	3
IVL	13232	13274	3
IVL	27804	27810	2
IVR	67986	68003	3
IVL	160295	160331	3
IVL	11316	11324	3
DMZ	34992	34998	3
LV	124665	124694	3
LV	116124	116129	3
RV	155172	155244	3
RV	144507	144566	3
ZO	148362	148364	2
DMR	102518	102564	3
ZO	33339	33427	3
LV	72838	72844	3
RV	76211	76214	3
DMZ	27864	27873	3
DMR	126418	126425	3
IVL	29248	29252	2
IVL	57178	57211	3
IVR	165004	165009	2
RV	105356	105408	3
LV	122992	122994	2
RV	76878	76901	3
OLM	44543	44563	3
OLM	42851	42856	2
DMZ	112781	112783	2
DML	158861	158969	3
IVL	160782	160784	2
LV	10304	10353	3
ZO	41778	41804	3
IVL	35722	35726	3
LV	35524	35544	3
LV	134149	134187	3
DMZ	54741	54758	2
IVR	49752	49765	2
RV	164896	164931	3
DMZ	13298	13303	3
IVR	155522	155621	3
IVR	35985	36069	3
DML	168499	168507	2
IVL	12221	12272	3
DML	155380	155399	3
RM	61926	61936	2
IVR	40385	40394	3
IVL	160030	160058	3
LV	50153	50164	3
OLM	10172	10188	3
OLM	32939	32942	3
ORM	18563	18569	3
LM	71273	71375	3
LV	67203	67225	3
STR	38233	38250	3
STL	52180	52262	3
DMZ	128279	128281	1
IVL	16680	16685	3
IVL	169188	169193	2
IVR	32439	32484	3
RV	54808	54855	3
LM	81519	81526	2
LV	15289	15470	3
RV	113124	113127	3
LV	13963	13970	3
DMR	15530	15535	3
DMR	36316	36323	2
IVR	56872	56874	2
DMZ	71791	71823	3
ZO	35010	35025	2
IVL	164675	164736	3
IVL	164675	164736
IVL	36734	36739
DMR	36256	36289
RV	48672	48705
RV	64297	64321
LM	112672	112707
RV	160528	160535
RV	117978	118011
RV	109979	110028
LV	72783	72790
IVL	132608	132616
LM	34914	34971
LV	44522	44530
ZO	70374	70381
LV	31739	31769
LV	44296	44323
IVR	61513	61515
LV	107440	107443
IVL	15260	15264
LV	100141	100147
DML	35554	35572
ZO	73169	73176
IVR	109809	109818
IVL	33489	33512
ZO	15471	15486
ZO	44363	44376
ZO	44406	44445
IVR	120491	120536
RM	13463	13467
IVL	159737	159778
ZO	26017	26022
IVR	145608	145613
DML	35584	35591
IVL	67175	67177
IVL	160853	160887
DML	35468	35472
LV	31828	31834
ZO	102565	102723
ZO	138607	138882
DMR	36970	36974
LV	16829	16862
ORM	80105	80117
IVR	156414	156548
HL	158686	158689
DML	48054	48204
IVL	101542	101567
RM	13471	13479
LV	149438	149452
ZO	68707	68711
LV	160273	160276
IVR	27207	27215
RV	57429	57435
OLM	15776	15788
IVL	56805	56816
ZO	42882	42946
RV	131407	131432
DMZ	120610	120617
RM	29432	29499
LM	116155	116198
RV	73456	73554
STL	71717	71744
DMZ	28511	28644
RM	11483	11489
RV	27227	27256
RV	63032	63039
LV	33783	33811
LV	55512	55564
DMR	15801	15813
DMZ	135647	135659
DMR	124501	124522
IVR	101716	101719
DMR	161062	161101
DMR	168547	168682
IVL	64255	64278
LV	12375	12377
DMR	148026	148102
RV	56892	56897
IVR	148159	148181
OLM	155421	155426
ZO	74004	74042
LV	57287	57305
STR	13334	13342
IVL	76127	76132
STR	52312	52348
IVR	127371	127433
DML	100049	100066
DMR	155433	155464
IVR	132442	132447
ZO	145435	145453
LV	28373	28381
IVL	30081	30085
DMZ	145497	145543
IVR	32799	32806
DMR	149336	149387
IVR	48253	48312
RV	81978	81980
DML	149298	149311
DMR	35489	35497
DMR	18595	18627
IVR	167155	167213
IVL	14114	14147
DML	13095	13131
DMR	153034	153036
LV	45108	45110
LV	104782	104909
DML	64333	64337
DMR	155637	155711
DMZ	10037	10064
LV	69019	69033
IVR	126746	126759
DMR	120451	120464
IVL	169120	169145
OLM	126474	126483
DML	65273	65275
ZO	63050	63052
LV	28274	28287
RV	35289	35362
IVL	61672	61716
RV	164600	164617
LM	120646	120654
IVL	30605	30614
ZO	134205	134266
IVL	25157	25175
RV	161026	161031
DML	64343	64396
STZ	68823	68864
ORM	76344	76366
IVR	56741	56749
LV	14175	14327
STL	128187	128191
DMR	115465	115471
LV	45807	45826
IVR	116590	116624
DML	67019	67031
DMR	68918	68923
LV	40284	40287
OLM	68907	68917
ZO	11362	11368
STZ	79507	79513
ZO	68762	68770
IVR	149664	149669
IVL	39670	39695
RV	18643	18684
DMZ	124218	124228
IVL	45727	45785
DMZ	75695	75702
OLM	15824	15865
OLM	68924	68957
DMZ	75853	75888
OLM	124534	124588
IVR	164141	164156
RV	159009	159043
DMZ	114361	114391
ZO	75724	75769
DMZ	12324	12335
RV	30033	30039
STR	66504	66507
RM	81922	81960
RM	113207	113212
DMZ	164088	164109
IVL	109778	109781
DMZ	131338	131362
LV	75789	75822
LV	115412	115416
LV	140345	140403
DML	151046	151093
LV	52496	52526
DMZ	52548	52583
STZ	52954	52999
RV	134324	134358
ZO	62900	62903
DMZ	108723	108760
DMZ	124603	124639
STZ	53013	53029
ZO	113228	113245
DMZ	127860	127879
IVR	116066	116076
DML	100665	100672
DMZ	116367	116381
DML	28322	28339
DMZ	76102	76105
DML	67129	67148
LV	167239	167253
LV	28192	28203
DML	35363	35365
DML	118055	118092
DMR	151239	151246
IVR	151292	151338
ZO	75661	75682
OLM	14003	14015
LM	120596	120598
RV	40320	40326
ZO	82012	82053
IVL	113011	113017
IVR	15680	15717
OLM	62939	62951
IVR	70223	70229
LM	52387	52475
IVL	132567	132571
HL	159091	159161
STZ	164491	164566
IVL	73411	73414
RV	127824	127830
DMR	11232	11246
DML	17231	17238
LV	144420	144422
DMR	149976	150102
IVL	70164	70169
DML	134283	134298
IVR	35637	35649
DML	149890	149923
DMR	63221	63301
LM	104752	104757
DMR	31920	31997
IVR	150404	150414
DMZ	65377	65386
LV	76074	76078
DML	48335	48373
DML	28230	28247
STR	33826	33880
STL	71842	72016
DMR	100749	100827
IVR	139373	139375
LV	151140	151164
DMZ	169048	169075
IVR	56443	56465
OLM	155499	155501
STL	100458	100464
RV	35669	35684
IVR	100481	100498
ZO	67082	67126
STL	19397	19452
ZO	153176	153179
OLM	82089	82098
IVR	33644	33674
LV	122871	122895
DML	65415	65421
RV	30766	30800
ZO	149760	149778
IVR	69777	69864
LV	63112	63188
OLM	145359	145434
DMR	151098	151109
IVL	154734	154736
STR	32337	32343
LV	47463	47509
STL	16535	16558
RV	33444	33468
RV	120558	120595
IVR	51212	51249
ZO	69223	69241
HL	149688	149759
IVL	32990	32995
IVR	44608	44614
RV	122896	122899
DMR	116565	116571
OLM	67044	67067
ORM	65348	65355
DML	30650	30671
LV	55351	55375
DMR	30696	30724
RV	52635	52719
IVR	51142	51149
DMR	32007	32017
DMZ	44662	44697
ZO	74047	74113
DMZ	107547	107562
STZ	137822	137841
STZ	147973	147990
ZO	147991	147996
STL	10000	10007
STR	10008	10010
STL	31860	31865
RV	82054	82068
STL	164055	164065
STR	131308	131321
ZO	120401	120420
ZO	30639	30649
DMR	100000	100008
ORM	77088	77148
DMR	108686	108691
LV	11157	11221
STL	75627	75645
DMR	17273	17297
IVL	65356	65359
DMZ	31998	32006
DMZ	47346	47414
DML	16563	16588
ZO	100009	100016
RV	14681	14727
DML	148124	148127
LV	117786	117822
ZO	149931	149942
STZ	47279	47285
DMZ	149927	149929
LM	17325	17349
ZO	30672	30678
STZ	10390	10413
DMZ	14024	14063
LM	122905	122953
DMR	30975	31038
DMZ	74043	74046
DMR	11396	11403
RM	164197	164247
RV	151374	151475
IVL	109582	109587
RV	108816	108820
LV	113087	113097
ORM	76414	76444
DMR	139728	139749
STR	139370	139372
IVL	142229	142261
STZ	153110	153175
LV	105136	105191
STZ	76398	76401
STR	145324	145331
RM	131463	131543
HL	155503	155505
STR	69201	69207
DMR	141255	141260
STL	26221	26259
DML	32330	32336
STZ	122862	122870
LV	16529	16534
OLM	104361	104429
STR	139376	139378
OLM	35634	35636
DMZ	68958	68986
LV	38126	38133
IVL	101286	101289
ZO	14064	14075
DMR	116333	116341
DMR	120837	120930
DMR	128350	128375
DMZ	45635	45691
IVL	55279	55319
ZO	127849	127859
STR	137316	137320
ZO	17373	17383
STZ	107480	107523
DMR	127905	127914
LV	101335	101490
STZ	167230	167238
STL	133085	133088
OLM	65435	65445
STL	155264	155284
STR	31885	31906
OLM	28450	28455
RV	148212	148251
STL	76152	76176
DMZ	66984	66990
ZO	149881	149883
RM	17182	17201
IVR	150442	150500
ZO	15600	15630
DMZ	17402	17411
DML	127922	127984
STL	17214	17230
RM	149846	149849
DMZ	155307	155327
RV	132654	132661
ZO	154758	154762
ORM	64409	64435
DMZ	62904	62911
RM	134405	134411
STR	61196	61216
OLM	67259	67291
ZO	16619	16631
LV	70284	70317
IVR	53000	53012
DMR	51178	51186
ZO	110054	110074
ZO	139767	139921
ZO	63319	63347
ZO	47321	47327
OLM	62990	62998
STL	54877	54885
STR	43876	43883
DML	39416	39419
LM	55419	55454
LV	150295	150340
DMR	167119	167123
DMR	160737	160743
LV	127719	127732
STR	15561	15570
LV	32378	32385
LV	105079	105087
IVL	79971	80007
STZ	62972	62985
STZ	28414	28441
LV	137863	137934
ZO	141221	141228
STL	28352	28365
ORM	33698	33782
DML	55700	55705
LV	115876	115960
LV	38633	38779
RV	126298	126305
ZO	67309	67340
OLM	81914	81921
ORM	50353	50356
STR	153031	153033
DMR	154795	154857
RV	54905	54925
RV	120655	120710
OLM	63053	63056
LV	80059	80104
STZ	15898	15938
ZO	100700	100707
DMZ	79411	79415
STL	108779	108782
LV	113156	113161
ZO	134448	134549
DMR	77361	77395
OLM	27257	27264
ZO	64338	64342
ORM	30305	30315
DMZ	14809	14813
RM	65276	65280
DMR	26048	26061
RV	126387	126394
STZ	57470	57476
ZO	105442	105464
STR	153037	153050
OLM	153189	153196
DML	70334	70373
DMZ	10264	10268
RM	137361	137405
ORM	16646	16657
DML	27884	27888
OLM	56898	56901
OLM	63047	63049
DML	155912	156004
ZO	153211	153219
ZO	73596	73602
STL	66563	66668
STZ	101711	101715
STZ	40439	40445
DML	70258	70263
LV	128012	128095
DMZ	137549	137588
STR	149317	149335
ZO	128397	128438
DML	61568	61648
LV	28682	28693
RV	126466	126473
STL	137336	137341
STL	17426	17435
STL	105106	105113
STL	43909	43920
LM	80202	80246
RV	17477	17509
DMR	39402	39406
STZ	101720	101736
ZO	133959	133964
ORM	28477	28505
OLM	145454	145496
ZO	64450	64510
DMR	32493	32507
LV	155766	155828
ZO	33035	33043
LV	41658	41674
ZO	36193	36216
ORM	45111	45115
LV	109250	109296
RV	79316	79323
ORM	100134	100138
RV	14771	14780
STZ	126760	126766
ORM	106619	106687
RM	137487	137533
STZ	132676	132686
DML	141284	141355
STL	15738	15745
OLM	67355	67381
RV	35049	35058
ZO	35574	35583
LV	13468	13470
ORM	100151	100167
DMZ	109178	109221
RV	100261	100264
ORM	72779	72782
LV	109158	109161
RV	79366	79391
ZO	118513	118549
OLM	32485	32492
RV	36225	36255
ZO	156022	156056
OLM	168723	168817
LV	58533	58535
STZ	135626	135641
DML	69902	69911
ZO	10229	10245
ZO	15756	15764
RV	138035	138067
STL	76250	76273
ORM	32052	32087
DML	38279	38318
RV	44377	44385
RM	123007	123052
ZO	33111	33114
DMR	100355	100359
OLM	81463	81472
ZO	31729	31738
ORM	37176	37191
ORM	112635	112647
STZ	56910	56920
STR	49117	49120
RM	10279	10284
STZ	61516	61522
RV	124104	124107
OLM	26012	26016
LV	80118	80186
ZO	150113	150165
RM	126350	126360
OLM	35087	35149
OLM	55729	55785
STL	10211	10218
ORM	39454	39480
RM	44450	44520
DMR	35026	35041
STZ	11450	11460
DMR	50956	50967
ORM	148384	148402
ORM	77219	77221
RV	108976	109008
RV	79923	79930
DML	81527	81529
ZO	77246	77346
LV	142291	142298
RM	14754	14758
ZO	145567	145601
STL	79340	79345
ORM	132694	132709
STZ	56875	56880
ZO	152123	152226
STZ	132710	132825
ZO	36324	36332
RV	36290	36315
STZ	29237	29247
RV	44290	44295
STL	35719	35721
DML	144589	144594
OLM	128282	128286
ZO	159807	159811
DMR	108047	108089
STL	46089	46103
LM	40398	40400
LM	76295	76301
STL	10291	10303
RV	55223	55229
ZO	34972	34977
DML	81490	81518
OLM	34016	34070
ZO	155840	155891
STR	102349	102378
LM	134589	134629
STL	110100	110179
STZ	72809	72837
RV	112708	112780
RV	81576	81634
HL	158852	158860
LM	109309	109330
IVL	117726	117740
STR	33065	33099
LM	33174	33228
DMR	102733	102737
LM	102423	102517
RV	112784	112844
LM	73633	73671
RV	106712	106738
ORM	13226	13231
RM	43986	44027
STZ	144567	144585
ZO	160785	160790
STL	45448	45456
STR	45474	45514
DMR	33951	33959
OLM	46028	46031
STL	36140	36147
ZO	156086	156090
OLM	10760	10765
LV	41594	41602
STZ	40504	40529
LV	56214	56220
STZ	41700	41708
STL	14338	14367
RV	142123	142201
STZ	41730	41740
OLM	100375	100381
HL	146609	146676
RM	73753	73854
ZO	107831	108025
DML	52263	52265
OLM	124703	124785
ZO	49819	49827
STR	73690	73710
OLM	49787	49804
OLM	18742	18768
OLM	63370	63417
OLM	39500	39509
